# Supplementary material for: Online Left-Hemispheric In-Phase Frontoparietal Theta tACS Modulates Theta-Band EEG Source-Based Large-Scale Functional Network Connectivity in Patients with Schizophrenia: A Randomized, Double-Blind, Sham-Controlled Clinical Trial
Source: Biomedicines. 2023 Feb 20;11(2):630. doi: 10.3390/biomedicines11020630 (PMC9953127; doi:10.3390/biomedicines11020630)
Supplement: Supplementary file 1 [file biomedicines-11-00630-s001.zip]

Archive with 1 entries (1 files):
- biomedicines-2171970-supplementary.pdf
